# Supplementary material for: Coordination of dissolved transition metals in pristine battery electrolyte solutions determined by NMR and EPR spectroscopy
Source: Phys Chem Chem Phys. 2024 Jul 9;26(28):19505–20. doi: 10.1039/d4cp01663g (PMC11253248; doi:10.1039/d4cp01663g)
Supplement: CP-026-D4CP01663G-s001 [file CP-026-D4CP01663G-s001.zip]

Archive with 18 entries (18 files):
- MnEC_2.xyz
- __MACOSX/._MnEC_2.xyz
- MnEC_3b.xyz
- __MACOSX/._MnEC_3b.xyz
- MnEC_4a.xyz
- __MACOSX/._MnEC_4a.xyz
- MnEC_4b.xyz
- __MACOSX/._MnEC_4b.xyz
- MnEC_5.xyz
- __MACOSX/._MnEC_5.xyz
- MnEC_6.xyz
- __MACOSX/._MnEC_6.xyz
- MnEC_7.xyz
- __MACOSX/._MnEC_7.xyz
- MnEC_8.xyz
- __MACOSX/._MnEC_8.xyz
- MnEC.xyz
- __MACOSX/._MnEC.xyz
