# Supplementary material for: Coordination of dissolved transition metals in pristine battery electrolyte solutions determined by NMR and EPR spectroscopy
Source: Phys Chem Chem Phys. 2024 Jul 9;26(28):19505–20. doi: 10.1039/d4cp01663g (PMC11253248; doi:10.1039/d4cp01663g)
Supplement: CP-026-D4CP01663G-s001 [file CP-026-D4CP01663G-s001.zip › MnEC_2.xyz]

21

  C      5.249545    0.642716   -0.434360
  O      3.807450    0.904200   -0.623636
  C      3.131965    0.005142    0.010534
  O      3.815025   -0.888713    0.643825
  C      5.254829   -0.616314    0.452871
  H      5.680987   -0.465157    1.440221
  H      5.681857   -1.494993   -0.021401
  H      5.675663    0.494625   -1.422187
  H      5.670511    1.524653    0.039268
  O      1.877949   -0.000061    0.011051
  C     -5.254339    0.410314    0.633731
  O     -3.814286    0.600263    0.905788
  C     -3.132022   -0.007772   -0.006099
  O     -3.808260   -0.617706   -0.921148
  C     -5.250098   -0.431766   -0.655918
  H     -5.666896    0.074879   -1.521395
  H     -5.680963   -1.422250   -0.544017
  H     -5.673845   -0.097452    1.497238
  H     -5.687405    1.399599    0.519728
  O     -1.877814   -0.005807   -0.003333
  Mn     0.000064   -0.001093    0.004587
  
