# Supplementary material for: Coordination of dissolved transition metals in pristine battery electrolyte solutions determined by NMR and EPR spectroscopy
Source: Phys Chem Chem Phys. 2024 Jul 9;26(28):19505–20. doi: 10.1039/d4cp01663g (PMC11253248; doi:10.1039/d4cp01663g)
Supplement: CP-026-D4CP01663G-s001 [file CP-026-D4CP01663G-s001.zip › MnEC_3b.xyz]

31

  C     -2.632528   -4.329169   -0.990663
  O     -1.925130   -3.044246   -1.066246
  C     -1.635768   -2.643317    0.142167
  O     -2.075063   -3.408686    1.098121
  C     -2.856214   -4.507194    0.519882
  H     -2.459589   -5.434995    0.920740
  H     -3.887235   -4.366668    0.833734
  H     -3.547999   -4.231663   -1.566070
  H     -1.982097   -5.079479   -1.432350
  O     -0.994548   -1.610059    0.369499
  C     -3.168272    3.922398   -0.389478
  O     -2.480000    2.624851   -0.415603
  C     -1.324125    2.741911    0.182596
  O     -1.088493    3.910806    0.702151
  C     -2.262959    4.769731    0.518652
  H     -2.678701    4.958745    1.504959
  H     -1.922084    5.695399    0.065118
  H     -3.221328    4.277529   -1.415322
  H     -4.164271    3.755794    0.009112
  O     -0.506055    1.816231    0.251206
  C      5.468778   -0.108562   -0.592616
  O      4.144018   -0.437008   -1.129200
  C      3.235499   -0.133280   -0.249943
  O      3.693891    0.322757    0.885737
  C      5.161928    0.294528    0.859055
  H      5.512090    1.286641    1.127090
  H      5.482132   -0.435854    1.597385
  H      6.086399   -0.996769   -0.684692
  H      5.869233    0.698631   -1.200245
  O      2.026931   -0.272658   -0.477833
  Mn     0.131563   -0.036348    0.023373
