# Supplementary material for: Coordination of dissolved transition metals in pristine battery electrolyte solutions determined by NMR and EPR spectroscopy
Source: Phys Chem Chem Phys. 2024 Jul 9;26(28):19505–20. doi: 10.1039/d4cp01663g (PMC11253248; doi:10.1039/d4cp01663g)
Supplement: CP-026-D4CP01663G-s001 [file CP-026-D4CP01663G-s001.zip › MnEC_4a.xyz]

41

  C      4.376526    0.240788   -3.011656
  O      3.803789    0.496671   -1.693453
  C      2.549158    0.121648   -1.680214
  O      2.145474   -0.447134   -2.795916
  C      3.276658   -0.568973   -3.713955
  H      3.505815   -1.627585   -3.809725
  H      2.971522   -0.159257   -4.672082
  H      4.573362    1.205104   -3.473857
  H      5.303913   -0.305785   -2.868924
  O      1.822835    0.288213   -0.705169
  C     -4.482701   -1.075529   -2.118797
  O     -3.313462   -0.796408   -1.286660
  C     -2.520144    0.039855   -1.921161
  O     -2.999462    0.473402   -3.059980
  C     -4.354486   -0.038944   -3.243202
  H     -5.036342    0.802367   -3.143711
  H     -4.417075   -0.460328   -4.241899
  H     -4.400253   -2.104626   -2.460693
  H     -5.367107   -0.950486   -1.501575
  O     -1.425182    0.390782   -1.491297
  C      0.521195   -3.282679    3.745933
  O      0.412966   -2.149399    2.828797
  C     -0.170515   -2.542800    1.717222
  O     -0.567698   -3.790634    1.733032
  C     -0.314634   -4.367073    3.050273
  H     -1.279715   -4.544303    3.518808
  H      0.212591   -5.305213    2.905104
  H      1.576090   -3.531659    3.833060
  H      0.125142   -2.969926    4.707345
  O     -0.331072   -1.813507    0.743361
  C      1.084385    4.518430    2.062173
  O      0.796131    3.337502    1.249880
  C     -0.028053    2.550285    1.907503
  O     -0.445349    3.043155    3.046532
  C      0.066329    4.401539    3.204693
  H     -0.778224    5.080127    3.110517
  H      0.503706    4.477447    4.195563
  H      2.119086    4.443907    2.388611
  H      0.946355    5.394235    1.435511
  O     -0.382520    1.449069    1.497036
  Mn    -0.079037    0.077784    0.013178
