# Supplementary material for: Coordination of dissolved transition metals in pristine battery electrolyte solutions determined by NMR and EPR spectroscopy
Source: Phys Chem Chem Phys. 2024 Jul 9;26(28):19505–20. doi: 10.1039/d4cp01663g (PMC11253248; doi:10.1039/d4cp01663g)
Supplement: CP-026-D4CP01663G-s001 [file CP-026-D4CP01663G-s001.zip › MnEC_4b.xyz]

41

  C      3.021764   -2.161056   -3.397521
  O      2.149275   -1.356314   -2.544337
  C      1.786591   -2.066701   -1.498010
  O      2.221882   -3.301278   -1.510890
  C      2.932769   -3.556003   -2.760440
  H      3.896605   -3.988881   -2.509877
  H      2.338452   -4.262823   -3.334367
  H      2.631184   -2.113097   -4.409562
  H      4.015515   -1.722049   -3.353613
  O      1.102532   -1.619023   -0.582194
  C     -3.028442    3.403983   -2.155652
  O     -2.154962    2.549795   -1.353089
  C     -1.791505    1.505296   -2.065636
  O     -2.228319    1.519501   -3.299699
  C     -2.943106    2.767346   -3.551166
  H     -2.353029    3.342985   -4.260126
  H     -3.908021    2.514675   -3.980441
  H     -4.021262    3.360880   -1.714517
  H     -2.636742    4.415622   -2.108182
  O     -1.105469    0.589880   -1.620315
  C     -2.946088   -2.745967    3.548720
  O     -2.238083   -1.495125    3.292768
  C     -1.796470   -1.485180    2.060432
  O     -2.150269   -2.536277    1.352536
  C     -3.020372   -3.392131    2.156926
  H     -4.011638   -3.359773    1.711417
  H     -2.620442   -4.400905    2.117587
  H     -2.355905   -3.313103    4.264396
  H     -3.914760   -2.496713    3.971489
  O     -1.114938   -0.567757    1.612232
  C      2.956913    3.534716    2.762938
  O      2.249383    3.285929    1.510473
  C      1.802159    2.055625    1.496166
  O      2.152023    1.342722    2.545242
  C      3.026057    2.140208    3.403662
  H      2.626706    2.098538    4.412568
  H      4.015422    1.690648    3.368878
  H      3.927172    3.955413    2.516391
  H      2.368391    4.249917    3.332417
  O      1.119269    1.613594    0.576852
  Mn    -0.000244    0.003062   -0.004214
