# Supplementary material for: Coordination of dissolved transition metals in pristine battery electrolyte solutions determined by NMR and EPR spectroscopy
Source: Phys Chem Chem Phys. 2024 Jul 9;26(28):19505–20. doi: 10.1039/d4cp01663g (PMC11253248; doi:10.1039/d4cp01663g)
Supplement: CP-026-D4CP01663G-s001 [file CP-026-D4CP01663G-s001.zip › MnEC_5.xyz]

51

  C     -2.088651   -4.944803   -0.473244
  O     -0.926775   -4.128953   -0.796587
  C     -1.147009   -2.885762   -0.422015
  O     -2.291901   -2.723426    0.217097
  C     -2.901925   -4.026374    0.445309
  H     -2.790788   -4.260210    1.502159
  H     -3.952926   -3.956500    0.181705
  H     -2.593276   -5.185253   -1.406813
  H     -1.736938   -5.852026    0.008671
  O     -0.367823   -1.975859   -0.658618
  C     -2.002086    4.392870   -0.949145
  O     -1.446546    3.045576   -0.919948
  C     -1.661387    2.511702    0.272723
  O     -2.402231    3.268505    1.057184
  C     -2.864726    4.432579    0.316681
  H     -3.927472    4.300356    0.124189
  H     -2.700466    5.310474    0.934273
  H     -1.169429    5.093117   -0.929795
  H     -2.567642    4.503948   -1.869479
  O     -1.227417    1.428957    0.623088
  C      4.940433   -0.476509   -0.996778
  O      3.530737   -0.642221   -0.669461
  C      3.240958    0.089153    0.392917
  O      4.292020    0.671446    0.931717
  C      5.496936    0.226304    0.246689
  H      6.099622    1.102148    0.025957
  H      6.032174   -0.439790    0.920257
  H      5.362517   -1.461477   -1.172279
  H      4.999423    0.127724   -1.899775
  O      2.114108    0.212340    0.844690
  C      0.351957    0.752051   -5.127027
  O      1.091635    0.902405   -3.884087
  C      0.333007    0.525177   -2.870887
  O     -0.831219    0.019208   -3.252346
  C     -0.852670   -0.094248   -4.703397
  H     -0.750239   -1.148210   -4.954685
  H     -1.805790    0.286592   -5.058021
  H      0.083410    1.747403   -5.475681
  H      1.000735    0.264565   -5.848573
  O      0.676816    0.639441   -1.710059
  C      0.077791    0.703506    5.080056
  O      0.045899    0.610282    3.628043
  C     -0.302245   -0.615725    3.274104
  O     -0.629335   -1.381977    4.297159
  C     -0.609789   -0.594441    5.520309
  H     -1.640548   -0.453833    5.839143
  H     -0.057350   -1.152871    6.270154
  H      1.120621    0.767656    5.383852
  H     -0.455273    1.603770    5.370950
  O     -0.321544   -1.010338    2.121104
  Mn     0.132618   -0.128391    0.218835
