# Supplementary material for: Coordination of dissolved transition metals in pristine battery electrolyte solutions determined by NMR and EPR spectroscopy
Source: Phys Chem Chem Phys. 2024 Jul 9;26(28):19505–20. doi: 10.1039/d4cp01663g (PMC11253248; doi:10.1039/d4cp01663g)
Supplement: CP-026-D4CP01663G-s001 [file CP-026-D4CP01663G-s001.zip › MnEC_6.xyz]

61

  C      5.281927    0.454157   -1.159291
  O      4.135060   -0.418494   -1.332078
  C      3.151729   -0.032134   -0.530460
  O      3.492982    0.982284    0.251912
  C      4.897605    1.294864    0.065488
  H      4.985750    2.365496   -0.095846
  H      5.426336    1.005963    0.971548
  H      6.159230   -0.167733   -1.005446
  H      5.393790    1.041768   -2.068280
  O      2.061869   -0.564330   -0.523176
  C     -0.447989   -4.587189   -1.740328
  O      0.089826   -3.392901   -1.114859
  C     -0.709914   -3.018380   -0.124336
  O     -1.678983   -3.895981    0.110298
  C     -1.463089   -5.078034   -0.706580
  H     -1.077129   -5.864793   -0.060642
  H     -2.416664   -5.375668   -1.132531
  H     -0.901899   -4.289756   -2.684384
  H      0.371683   -5.278263   -1.913462
  O     -0.579646   -1.992906    0.508994
  C      1.787849   -0.405317   -4.644841
  O      1.188010    0.119799   -3.431801
  C      0.148189   -0.632411   -3.095276
  O     -0.135442   -1.552647   -4.009984
  C      0.700800   -1.339746   -5.178999
  H      1.073081   -2.304413   -5.510842
  H      0.083669   -0.887421   -5.953411
  H      2.011236    0.429858   -5.302109
  H      2.703074   -0.924304   -4.363854
  O     -0.486923   -0.502682   -2.070616
  C     -5.164785   -0.523314    1.224330
  O     -3.979189    0.273438    1.490318
  C     -3.058637    0.008894    0.570288
  O     -3.411234   -0.985793   -0.234295
  C     -4.642835   -1.581236    0.250659
  H     -5.294551   -1.754231   -0.600676
  H     -4.386479   -2.523481    0.732530
  H     -5.520194   -0.929028    2.166862
  H     -5.917150    0.131995    0.788724
  O     -2.015591    0.620812    0.483356
  C      0.272419    4.688876    1.659894
  O     -0.149171    3.425454    1.082855
  C      0.648146    3.121052    0.065684
  O      1.500761    4.093794   -0.225809
  C      1.186116    5.263712    0.575809
  H      2.116548    5.675349    0.955393
  H      0.690019    5.986884   -0.069254
  H     -0.613449    5.287612    1.850283
  H      0.791417    4.470038    2.591881
  O      0.608354    2.071905   -0.541974
  C     -0.707501    1.324399    5.139222
  O      0.146670    1.563470    3.988561
  C     -0.110783    0.654591    3.055899
  O     -1.146744   -0.115704    3.364215
  C     -1.774979    0.386705    4.572337
  H     -2.690063    0.899497    4.280075
  H     -2.001876   -0.459540    5.214085
  H     -0.099315    0.867131    5.917827
  H     -1.095693    2.280096    5.478674
  O      0.540899    0.547490    2.038851
  Mn     0.032852    0.040562   -0.021205
