# Supplementary material for: Coordination of dissolved transition metals in pristine battery electrolyte solutions determined by NMR and EPR spectroscopy
Source: Phys Chem Chem Phys. 2024 Jul 9;26(28):19505–20. doi: 10.1039/d4cp01663g (PMC11253248; doi:10.1039/d4cp01663g)
Supplement: CP-026-D4CP01663G-s001 [file CP-026-D4CP01663G-s001.zip › MnEC_7.xyz]

71

  C      5.142751    0.053134   -0.610509
  O      3.979972    0.396315    0.178061
  C      3.281697   -0.705432    0.443438
  O      3.925712   -1.811936    0.061748
  C      5.245600   -1.461600   -0.421239
  H      5.971907   -1.751992    0.336629
  H      5.427949   -2.006798   -1.342955
  H      4.945613    0.341755   -1.642080
  H      5.995205    0.603546   -0.222837
  O      2.203104   -0.714036    0.983706
  C      1.713203   -4.612726    0.001145
  O      1.012288   -3.356360   -0.168641
  C      0.320420   -3.090113    0.934719
  O      0.324109   -4.098108    1.796539
  C      0.992518   -5.237530    1.197794
  H      1.659386   -5.667481    1.939397
  H      0.231029   -5.962039    0.913229
  H      1.616857   -5.183746   -0.917669
  H      2.758929   -4.382787    0.198413
  O     -0.257219   -2.045085    1.137506
  C     -3.983417   -2.720693   -0.901760
  O     -2.537071   -2.651050   -0.927115
  C     -2.163074   -1.559353   -1.583208
  O     -3.175233   -0.966671   -2.205648
  C     -4.389595   -1.729783   -1.996375
  H     -5.169753   -1.040115   -1.688691
  H     -4.654212   -2.207064   -2.938387
  H     -4.279597   -3.746017   -1.103246
  H     -4.310806   -2.417472    0.090900
  O     -1.021453   -1.153051   -1.628876
  C     -4.961407    2.050219    0.780050
  O     -4.249700    0.872857    0.322204
  C     -3.035985    0.841516    0.880939
  O     -2.789913    1.932378    1.603544
  C     -3.842665    2.902236    1.380082
  H     -4.098357    3.355231    2.333520
  H     -3.459462    3.653460    0.691107
  H     -5.450114    2.507568   -0.075420
  H     -5.702755    1.733810    1.512539
  O     -2.271082   -0.082020    0.748739
  C     -0.018156    5.163692   -0.422061
  O     -0.924833    4.030679   -0.443788
  C     -0.217174    2.904110   -0.526483
  O      1.090827    3.120640   -0.445359
  C      1.325274    4.507904   -0.099324
  H      1.580790    4.549570    0.958454
  H      2.150529    4.875521   -0.701964
  H     -0.044145    5.634531   -1.403669
  H     -0.361291    5.860464    0.337120
  O     -0.722923    1.814655   -0.663497
  C      0.890138    1.438661    5.254949
  O      0.626540    1.993486    3.940481
  C      0.419397    1.004608    3.077095
  O      0.391555   -0.186157    3.657476
  C      0.471433   -0.026690    5.096298
  H     -0.511369   -0.243233    5.511401
  H      1.201540   -0.735666    5.475693
  H      1.950982    1.564471    5.464624
  H      0.298328    1.988975    5.980717
  O      0.269342    1.192580    1.889488
  C      0.213665    0.603586   -4.712583
  O      0.467715    0.972657   -3.335081
  C      1.247914    0.055677   -2.774787
  O      1.734828   -0.807250   -3.661272
  C      1.319756   -0.414568   -4.994552
  H      2.181722    0.013714   -5.504078
  H      0.978424   -1.302320   -5.518903
  H     -0.787034    0.176971   -4.762076
  H      0.272877    1.499582   -5.323468
  O      1.512319    0.011804   -1.593103
  Mn     0.045654   -0.145554    0.151479
