# Supplementary material for: Coordination of dissolved transition metals in pristine battery electrolyte solutions determined by NMR and EPR spectroscopy
Source: Phys Chem Chem Phys. 2024 Jul 9;26(28):19505–20. doi: 10.1039/d4cp01663g (PMC11253248; doi:10.1039/d4cp01663g)
Supplement: CP-026-D4CP01663G-s001 [file CP-026-D4CP01663G-s001.zip › MnEC_8.xyz]

81

  C      2.090820   -2.742140   -5.178123
  O      1.445639   -1.556141   -4.646171
  C      1.433792   -1.618153   -3.321198
  O      1.904487   -2.770682   -2.858072
  C      2.117168   -3.679284   -3.968782
  H      3.068593   -4.181639   -3.820902
  H      1.303410   -4.402752   -3.966694
  H      1.493799   -3.109471   -6.007618
  H      3.082250   -2.456748   -5.526317
  O      1.041800   -0.710778   -2.618624
  C     -3.909092   -4.442648   -2.307137
  O     -2.608768   -3.903187   -2.655748
  C     -2.256828   -2.982227   -1.766146
  O     -3.221309   -2.725956   -0.886761
  C     -4.425508   -3.436565   -1.275151
  H     -4.849754   -3.897575   -0.387872
  H     -5.122042   -2.710763   -1.691710
  H     -4.509482   -4.492674   -3.210818
  H     -3.759452   -5.441281   -1.900012
  O     -1.172091   -2.445928   -1.768459
  C     -2.566096    3.232295   -3.737629
  O     -2.852020    2.003539   -3.022179
  C     -1.729328    1.490737   -2.547210
  O     -0.656534    2.185230   -2.878066
  C     -1.048971    3.403119   -3.558806
  H     -0.780787    4.234416   -2.912119
  H     -0.503292    3.451055   -4.497402
  H     -2.872156    3.094383   -4.771973
  H     -3.144982    4.027877   -3.276689
  O     -1.702905    0.476186   -1.876524
  C      3.007095    3.200730   -1.392507
  O      2.083510    2.085833   -1.397754
  C      1.694130    1.816343   -0.166513
  O      2.286647    2.582102    0.743785
  C      3.020049    3.641373    0.077361
  H      2.479221    4.569078    0.243518
  H      4.015719    3.686178    0.510430
  H      3.968724    2.839018   -1.750356
  H      2.616146    3.961879   -2.061397
  O      0.889684    0.956052    0.128229
  C      3.991506   -1.677003    1.920976
  O      2.978641   -1.273161    0.965336
  C      1.982834   -2.152602    0.975711
  O      2.159075   -3.119044    1.863154
  C      3.305284   -2.809075    2.691790
  H      2.933489   -2.492234    3.663348
  H      3.908613   -3.707542    2.784922
  H      4.867119   -2.002010    1.361668
  H      4.227275   -0.817743    2.540466
  O      1.027055   -2.102914    0.233434
  C     -1.499182   -2.745584    3.490351
  O     -1.369146   -2.395337    2.091597
  C     -1.696122   -1.128135    1.917561
  O     -2.223526   -0.573578    3.000270
  C     -2.205112   -1.522462    4.095153
  H     -1.653550   -1.072835    4.915816
  H     -3.234822   -1.712276    4.390114
  H     -2.079177   -3.662211    3.554077
  H     -0.498173   -2.896394    3.884093
  O     -1.568657   -0.522914    0.871698
  C     -2.954574    2.576885    0.599755
  O     -2.138480    3.277161   -0.370127
  C     -0.965399    3.631140    0.184538
  O     -0.949677    3.367677    1.497015
  C     -2.231335    2.849415    1.922242
  H     -2.054983    1.952233    2.507590
  H     -2.717578    3.612731    2.528027
  H     -3.958569    2.990183    0.558822
  H     -2.959574    1.522309    0.334059
  O     -0.051321    4.108679   -0.426527
  C      1.116747    2.643356    3.936568
  O      0.368622    1.415644    3.765707
  C      1.198761    0.412920    3.460443
  O      2.482497    0.801725    3.513075
  C      2.566277    2.156313    4.009119
  H      2.960864    2.121745    5.023647
  H      3.239494    2.713642    3.364663
  H      0.918448    3.273528    3.074209
  H      0.774668    3.124187    4.849140
  O      0.847995   -0.703394    3.189777
  Mn    -0.197588   -0.693737   -0.826744
