# Supplementary material for: Coordination of dissolved transition metals in pristine battery electrolyte solutions determined by NMR and EPR spectroscopy
Source: Phys Chem Chem Phys. 2024 Jul 9;26(28):19505–20. doi: 10.1039/d4cp01663g (PMC11253248; doi:10.1039/d4cp01663g)
Supplement: CP-026-D4CP01663G-s001 [file CP-026-D4CP01663G-s001.zip › MnEC.xyz]

11

  C     -5.255830    0.771104   -0.000107
  O     -3.799641    1.096909   -0.000160
  C     -3.142440    0.000020    0.000001
  O     -3.799611   -1.096888    0.000209
  C     -5.255809   -0.771122    0.000294
  H     -5.670968   -1.222859   -0.894672
  H     -5.670753   -1.222396    0.895594
  H     -5.670916    1.222831    0.894898
  H     -5.670872    1.222366   -0.895367
  O     -1.863373    0.000038   -0.000072
  Mn    -0.035398    0.000044   -0.000164
