# Supplementary material for: Coordination of dissolved transition metals in pristine battery electrolyte solutions determined by NMR and EPR spectroscopy
Source: Phys Chem Chem Phys. 2024 Jul 9;26(28):19505–20. doi: 10.1039/d4cp01663g (PMC11253248; doi:10.1039/d4cp01663g)
Supplement: CP-026-D4CP01663G-s002 [file CP-026-D4CP01663G-s002.zip]

Archive with 8 entries (7 files):
- DFT_for_EPR_XYZ_files/
- DFT_for_EPR_XYZ_files/Mn-EC_5-F.xyz
- DFT_for_EPR_XYZ_files/Mn-EC_5-PF6.xyz
- DFT_for_EPR_XYZ_files/Mn-EC_6-PF6_2.xyz
- DFT_for_EPR_XYZ_files/MnEC4.xyz
- DFT_for_EPR_XYZ_files/MnEC6.xyz
- DFT_for_EPR_XYZ_files/MnEMC4.xyz
- DFT_for_EPR_XYZ_files/MnEMC6.xyz
