# Supplementary material for: Coordination of dissolved transition metals in pristine battery electrolyte solutions determined by NMR and EPR spectroscopy
Source: Phys Chem Chem Phys. 2024 Jul 9;26(28):19505–20. doi: 10.1039/d4cp01663g (PMC11253248; doi:10.1039/d4cp01663g)
Supplement: CP-026-D4CP01663G-s002 [file CP-026-D4CP01663G-s002.zip › DFT_for_EPR_XYZ_files/Mn-EC_5-F.xyz]

52
Coordinates from ORCA-job /home/cs681498/orcacalc/scratch/cs681498/orcajob__31303896-xF9G/MnEC5F
  Mn  -0.87136914188410      0.23090466438131     -0.91772028887770
  O   0.12911998727221     -1.78908830446786     -1.42220843325736
  O   -2.67300431881534     -0.86202840046259     -0.10408143619721
  O   -2.18326089434460      2.01216391479857     -0.64110969454933
  O   0.64540282845700      1.66776860594145     -1.77881987148388
  F   0.27424708962488      0.17237608495802      0.63057319588090
  O   -1.76357222597804      0.06665786097062     -2.90994358973615
  C   0.71928780237680     -2.23153193174770     -0.45914776029429
  O   0.10853008090176     -2.80436966992423      0.58946625229133
  O   2.04977078581012     -2.24572621911399     -0.33892072096859
  C   1.07577936522484     -2.91128430624154      1.66165204817314
  C   2.40040666176723     -2.90290559045907      0.90353494446077
  C   -2.72289921035940      2.55214935957317      0.29680272804080
  O   -2.49697694944184      2.25294271745728      1.58027752162262
  O   -3.62462094699616      3.53171269063900      0.15076930423166
  C   -3.43885052902095      2.98171226657627      2.40488142734876
  C   -3.95182769628446      4.06615149376154      1.45698518966878
  C   1.50259978047904      2.07176496639942     -1.02282003308458
  O   1.33992460593466      3.12399765674923     -0.21048819363652
  O   2.72726616972710      1.54344323351632     -0.93182762784043
  C   2.58604173065723      3.39110035266133      0.47450303924287
  C   3.39768408780532      2.12274479633303      0.21062528145516
  C   -3.26204229675306     -1.90105380303138     -0.28763968390295
  O   -4.15314212188710     -2.39617417192503      0.58341121634146
  O   -3.11728532706920     -2.68095179655159     -1.36524747832592
  C   -4.79389032429575     -3.55388155704382     -0.00665030063314
  C   -3.85470226882237     -3.91037746350316     -1.15873027765968
  C   -1.36960851844964     -0.05525733579785     -4.04889772336846
  O   -0.08823476248574     -0.03692012420217     -4.41694912144817
  O   -2.20077604527553     -0.22457895197852     -5.08426424291023
  C   0.00289464906520     -0.36131498538419     -5.82635023596077
  C   -1.43402970415477     -0.16892936249078     -6.31330402206213
  H   -1.78835276483795     -0.96251514755318     -6.96662874320801
  H   -1.60665847426209      0.80525418747352     -6.77115063009911
  H   0.35259091562028     -1.39045634892351     -5.90948924331404
  H   0.71745751373075      0.32027258942409     -6.28104241111156
  H   -5.78831893229731     -3.25508372354370     -0.33946676052866
  H   -4.86621883762481     -4.32412837900652      0.75732773915369
  H   -4.36777648257922     -4.15458727459895     -2.08569473169390
  H   -3.13814332276734     -4.69132577094423     -0.90285400423851
  H   2.36360910537986      3.55550458859960      1.52618919104516
  H   3.02730655109992      4.28570277378659      0.03363915593854
  H   3.33754602033521      1.40481128344419      1.02852600128901
  H   4.43318247845536      2.31043410588268     -0.06330629997811
  H   -3.43148895552940      5.01767030471595      1.57017046423503
  H   -5.02784857684783      4.21635256077773      1.49921774538562
  H   -2.90175162443370      3.36749199049168      3.26790628475149
  H   -4.21537690898216      2.28481548815093      2.72142521243140
  H   2.77049399384439     -3.90090216133232      0.66479575498054
  H   3.17767885847451     -2.31532284686969      1.38615160430191
  H   0.88154037951637     -3.83297495033667      2.20474460050163
  H   0.94963672092001     -2.03843996002922      2.30183765759724
