# Supplementary material for: Coordination of dissolved transition metals in pristine battery electrolyte solutions determined by NMR and EPR spectroscopy
Source: Phys Chem Chem Phys. 2024 Jul 9;26(28):19505–20. doi: 10.1039/d4cp01663g (PMC11253248; doi:10.1039/d4cp01663g)
Supplement: CP-026-D4CP01663G-s002 [file CP-026-D4CP01663G-s002.zip › DFT_for_EPR_XYZ_files/Mn-EC_5-PF6.xyz]

58
Coordinates from ORCA-job /home/cs681498/orcacalc/scratch/cs681498/orcajob__24398592-kieK/MnEC5PF6
  Mn  -1.15432565429253      0.16033273447192     -1.32644903900958
  O   -0.24880985540603     -1.81047667701208     -1.48950891914117
  O   -3.07978232305530     -0.76890805782345     -1.02102252792829
  O   -1.99878715962534      2.10248424060324     -0.92935352320698
  O   0.81869737961138      1.04446327776088     -1.33716902706891
  F   -0.92491369872408     -0.06574562152829      0.89978746034582
  O   -1.49749492517925      0.34006938580578     -3.44281060775659
  C   0.56468522549662     -2.39022186899310     -0.79131015680794
  O   0.50845964332216     -3.70056792718201     -0.56056041359444
  O   1.59818331228749     -1.80109583874110     -0.20231985730629
  C   1.67336465683580     -4.09105854099965      0.21629937271399
  C   2.23143294978015     -2.75015571100141      0.69820847788005
  C   -2.65209972443020      2.55742087594526     -0.00729784371554
  O   -3.54759995583206      1.86496971108135      0.68694230672401
  O   -2.54625971128822      3.82299596250848      0.39094292183460
  C   -3.98128201273394      2.66358188848828      1.82092718147799
  C   -3.53667511613285      4.07263020965271      1.42494119265831
  C   1.41728017037278      1.73165851093898     -0.52718661738249
  O   0.85702065947024      2.69811391612531      0.18900378803154
  O   2.72000981463381      1.59482817902542     -0.29505751170893
  C   1.81474192604435      3.17218858519859      1.17368429236783
  C   3.14126812598850      2.61761652371818      0.64769466604286
  C   -3.51312878639322     -1.52916184113497     -0.17397089588531
  O   -4.73334953477797     -1.40966370353203      0.34348646684848
  O   -2.83947500653880     -2.56593547629733      0.31375041574891
  C   -4.97900735954172     -2.53175160215076      1.23343654044151
  C   -3.58337082277995     -3.12755143409435      1.42876650664823
  C   -0.96916902434068      0.06600059913295     -4.50124652797907
  O   0.27136796348690     -0.40672151391889     -4.62359006810682
  O   -1.58633827351781      0.21618205674300     -5.67109422581537
  C   0.50794226958139     -0.75057730096566     -6.01534420305500
  C   -0.64020831885680     -0.04575939561790     -6.74084727517930
  P   -0.65580133235501     -0.07528012520160      2.58142981508724
  H   -1.13875906415965     -0.66406958018293     -7.48291753387003
  H   -0.35508134055549      0.91303178392915     -7.17319072931802
  H   0.46986230959002     -1.83645144411375     -6.09868036129922
  H   1.49378881309782     -0.38179296505956     -6.28687141403617
  H   -5.67453302254940     -3.20470606859437      0.73216811823828
  H   -5.41823038427261     -2.14007325967400      2.14735701371126
  H   -3.55148113969575     -4.21019192157925      1.33545694420178
  H   -3.09552315565908     -2.79680856304559      2.34341903079798
  H   1.52318739238667      2.75560188225529      2.13537699142709
  H   1.76634555998604      4.25816420413235      1.18397080712516
  H   3.74445042894137      2.13457116448488      1.41218455907294
  H   3.73320043090978      3.34901263993266      0.09790567505815
  H   -3.04784989259600      4.61893272572909      2.22752813840866
  H   -4.33199178405866      4.67232299732508      0.98249292774482
  H   -3.47042785070896      2.27935162737154      2.70170515936196
  H   -5.05875681892296      2.55164891023349      1.91120251322547
  H   3.30724645546943     -2.65313107340865      0.57628609244623
  H   1.92580594403239     -2.49056875197443      1.70962294039160
  H   2.34793589098989     -4.63045962438726     -0.44852398836119
  H   1.33376718890082     -4.73811094295932      1.02048784177695
  F   -0.40022392545755     -0.08121432636952      4.15051432676976
  F   0.90598617332185      0.23176814711028      2.26930199786586
  F   -2.23459344319747     -0.37842074805188      2.77092507183996
  F   -0.36537167934046     -1.66364587901317      2.46201781812185
  F   -0.96471858756149      1.51706504490413      2.57738789509560
