# Supplementary material for: Coordination of dissolved transition metals in pristine battery electrolyte solutions determined by NMR and EPR spectroscopy
Source: Phys Chem Chem Phys. 2024 Jul 9;26(28):19505–20. doi: 10.1039/d4cp01663g (PMC11253248; doi:10.1039/d4cp01663g)
Supplement: CP-026-D4CP01663G-s002 [file CP-026-D4CP01663G-s002.zip › DFT_for_EPR_XYZ_files/Mn-EC_6-PF6_2.xyz]

75

Mn        -0.84106       -0.00296        0.12929
O         -0.03880       -1.97762       -0.32596
O         -2.64561       -0.99747        0.82594
O         -1.65830        1.97101        0.55857
O          0.97213        0.98055       -0.56081
O         -0.05325       -0.22617        2.14526
O         -1.62802        0.22626       -1.89339
C          0.98505       -2.62811       -0.23151
O          1.04947       -3.91048       -0.57992
O          2.14184       -2.15067        0.22135
C          2.35393       -4.43830       -0.20773
C          3.16856       -3.17250        0.06481
C         -2.67663        2.62041        0.41154
O         -3.84956        2.10967        0.04293
O         -2.71955        3.93503        0.61166
C         -4.78777        3.20196       -0.18050
C         -4.09911        4.38610        0.49860
C          1.77536        1.83396       -0.23406
O          1.83678        2.38685        0.97522
O          2.69387        2.30727       -1.07206
C          2.81331        3.46823        0.94754
C          3.58893        3.19252       -0.34070
C         -3.45496       -1.84440        0.49800
O         -4.36588       -2.32497        1.34001
O         -3.53061       -2.38338       -0.71703
C         -5.27098       -3.19923        0.60798
C         -4.50918       -3.46285       -0.69093
C         -1.31531        0.01881       -3.05084
O         -0.21065       -0.62047       -3.42948
O         -2.06373        0.41946       -4.07517
C         -0.24274       -0.80249       -4.87460
C         -1.34917        0.15668       -5.31594
C         -0.36566       -0.03421        3.30554
O          0.36901       -0.47187        4.32429
O         -1.45593        0.62450        3.69198
C         -0.34302       -0.21471        5.56752
C         -1.42640        0.77696        5.14057
H         -2.05393       -0.27641       -6.02084
H         -0.97436        1.10930       -5.68842
H         -0.47348       -1.84929       -5.06919
H          0.74035       -0.54980       -5.26326
H         -1.17396        1.81443        5.35691
H         -2.41654        0.53819        5.52002
H          0.36940        0.18973        6.28172
H         -0.74022       -1.16504        5.92215
H         -6.20515       -2.65819        0.46123
H         -5.43660       -4.08765        1.21163
H         -5.12033       -3.37981       -1.58581
H         -3.96030       -4.40395       -0.68821
H          3.41547        3.39598        1.84941
H          2.26240        4.40792        0.92912
H          4.52328        2.65615       -0.17862
H          3.75785        4.07470       -0.95253
H         -4.46551        4.58242        1.50560
H         -4.10370        5.29828       -0.09221
H         -5.73600        2.92420        0.27216
H         -4.89902        3.32406       -1.25738
H          3.80228       -2.87672       -0.77052
H          3.74412       -3.20877        0.98610
H          2.72382       -5.03051       -1.04059
H          2.21681       -5.06415        0.67329
F         -7.84872        4.66781        3.36670
F         -6.64927        2.88144        2.54946
F         -7.53309        2.79838        4.67116
P         -8.13599        3.07555        3.18548
F         -8.73864        3.35294        1.69961
F         -9.62254        3.26961        3.82120
F         -8.42303        1.48333        3.00416
F          8.40913        2.41655        3.31900
F          7.66947        0.58561        2.13652
F          6.40590        1.42438        3.86554
P          7.04848        2.04527        2.50570
F          7.69141        2.66602        1.14583
F          6.42763        3.50475        2.87464
F          5.68799        1.67381        1.69238
