# Supplementary material for: Coordination of dissolved transition metals in pristine battery electrolyte solutions determined by NMR and EPR spectroscopy
Source: Phys Chem Chem Phys. 2024 Jul 9;26(28):19505–20. doi: 10.1039/d4cp01663g (PMC11253248; doi:10.1039/d4cp01663g)
Supplement: CP-026-D4CP01663G-s002 [file CP-026-D4CP01663G-s002.zip › DFT_for_EPR_XYZ_files/MnEC4.xyz]

41
Coordinates from ORCA-job /home/cs681498/orcacalc/scratch/cs681498/orcajob__24413269-Spia/MnEC4
  Mn  -0.85566651518787     -0.04653766974530      0.13035626814795
  O   0.84853293463428     -1.07831185504337      0.56562216516822
  O   -0.52746644058207      1.91163977391213      0.59131211071556
  O   -2.39371069989754     -0.87071894516487      1.18458472708905
  O   -1.35165019569920     -0.12863830343904     -1.84271120315462
  C   2.07469133476374     -0.96185582908971      0.51206502920544
  O   2.88148675995391     -1.84304909450297      1.05638796009662
  O   2.68430166341275      0.04038666243506     -0.09155124140646
  C   4.26318068288051     -1.49361078825955      0.71636847509180
  C   4.12766337063551     -0.07817251225356      0.14469452465668
  C   -1.00183744829004      3.03999539373488      0.44797766514733
  O   -2.17730898843100      3.26978892171089     -0.10410712713490
  O   -0.36446527993269      4.11730347985810      0.84449127106264
  C   -2.47222800515902      4.70374394418238     -0.00503306791663
  C   -1.13181127087315      5.29872783444624      0.44286802595633
  C   -1.88330798722804     -0.85929074826263     -2.68088151620392
  O   -2.27504501449515     -2.09274155262516     -2.42591162367365
  O   -2.10059515272906     -0.46047699138322     -3.91260170814293
  C   -2.75403312856038     -2.70133664072148     -3.67203951885420
  C   -2.84109989495380     -1.50405669481795     -4.62578519855674
  C   -2.65013919151555     -1.36175193889106      2.28583896815676
  O   -3.83261451005003     -1.85785456940699      2.56711129247742
  O   -1.77677286141830     -1.43174285666586      3.27198423911383
  C   -3.78877491803854     -2.46260979820221      3.90085160219315
  C   -2.45161677923406     -1.96380989986951      4.46123986733947
  H   -3.85326773069949     -1.13289340369867     -4.77426947093223
  H   -2.34493424063002     -1.66026501012703     -5.57960823051806
  H   -3.71148316070785     -3.16853405608070     -3.45897767609772
  H   -2.01773360228061     -3.44622652535045     -3.96750355985591
  H   -1.82137814159047     -2.74916208470274      4.86915668511827
  H   -2.55039443208853     -1.14187836007884      5.16766661260362
  H   -3.83329578441943     -3.54130813802780      3.76425093577451
  H   -4.65826025898214     -2.10774226465317      4.44719202570022
  H   -1.20374971325956      5.94958503138269      1.30988281108624
  H   -0.57657767997425      5.78346452311822     -0.35772375243929
  H   -3.26977404640170      4.81628958448008      0.72676002866006
  H   -2.79924754067804      5.03741627952044     -0.98590482847433
  H   4.62699031922773      0.06465752902150     -0.80953520048820
  H   4.40209457382985      0.70731847541597      0.84623717233021
  H   4.61004509031506     -2.22917514889676     -0.00687860211561
  H   4.84676388433451     -1.54837575325816      1.63113306307403
