# Supplementary material for: Coordination of dissolved transition metals in pristine battery electrolyte solutions determined by NMR and EPR spectroscopy
Source: Phys Chem Chem Phys. 2024 Jul 9;26(28):19505–20. doi: 10.1039/d4cp01663g (PMC11253248; doi:10.1039/d4cp01663g)
Supplement: CP-026-D4CP01663G-s002 [file CP-026-D4CP01663G-s002.zip › DFT_for_EPR_XYZ_files/MnEC6.xyz]

61
Coordinates from ORCA-job /home/cs681498/orcacalc/scratch/cs681498/orcajob__24413250-qQIr/MnEC6
  Mn  -0.84105585743184     -0.00296248467947      0.12929259894665
  O   -0.03880000772031     -1.97761651620152     -0.32595653210340
  O   -2.64561174958800     -0.99747163035558      0.82593998045509
  O   -1.65830052035600      1.97100511036161      0.55856908283185
  O   0.97213118290176      0.98054728461109     -0.56081446089660
  O   -0.05325013036831     -0.22616584371315      2.14525514121889
  O   -1.62801577686465      0.22626360545748     -1.89338776602997
  C   0.98504948296256     -2.62810796453642     -0.23150509522780
  O   1.04946579092982     -3.91047681629911     -0.57992271029095
  O   2.14183925363406     -2.15067093245045      0.22135342468307
  C   2.35393365580582     -4.43830005178537     -0.20772729782770
  C   3.16856198194630     -3.17249695546055      0.06481080640700
  C   -2.67663424982714      2.62041400584075      0.41153886852488
  O   -3.84956287723662      2.10966838070347      0.04293404730239
  O   -2.71954660518476      3.93502802465773      0.61165917794218
  C   -4.78777496036067      3.20196332099987     -0.18049880758301
  C   -4.09911204592604      4.38610193580678      0.49859731583200
  C   1.77536499939276      1.83395806784321     -0.23405850445010
  O   1.83677707605368      2.38684678964528      0.97522024773831
  O   2.69387131231888      2.30727001790507     -1.07205573518975
  C   2.81330534974226      3.46822947662038      0.94753655565584
  C   3.58893325992310      3.19251965206540     -0.34069624334810
  C   -3.45496060475283     -1.84439924638554      0.49799996502609
  O   -4.36588412100541     -2.32497124279791      1.34000614558006
  O   -3.53060707697807     -2.38338450875539     -0.71702620028472
  C   -5.27097509467675     -3.19923073160588      0.60798188390722
  C   -4.50918305482923     -3.46285332160673     -0.69092603828281
  C   -1.31531138311256      0.01880670540845     -3.05083585171490
  O   -0.21065084926441     -0.62047408697889     -3.42948168893053
  O   -2.06373045547721      0.41946415463966     -4.07516792279548
  C   -0.24274211752779     -0.80248666336563     -4.87459595645950
  C   -1.34916536043689      0.15668359937208     -5.31593906247130
  C   -0.36566041408431     -0.03420694884453      3.30553571992692
  O   0.36900653606631     -0.47186695460902      4.32429362242813
  O   -1.45592756795178      0.62449773172227      3.69198386961486
  C   -0.34301669430922     -0.21470696447379      5.56752378303304
  C   -1.42639845997132      0.77695665113299      5.14057190113452
  H   -2.05392838324203     -0.27641157387640     -6.02084430950393
  H   -0.97435958528609      1.10930153373460     -5.68841721503502
  H   -0.47347521104385     -1.84928915652189     -5.06918770112097
  H   0.74035104108011     -0.54979629302854     -5.26326181462730
  H   -1.17395843972362      1.81442600418342      5.35691339167911
  H   -2.41653632150931      0.53819391817455      5.52002401163779
  H   0.36940137758099      0.18973360707255      6.28171958223493
  H   -0.74021502503854     -1.16504207262638      5.92214710557906
  H   -6.20514890035668     -2.65819436312430      0.46123147265318
  H   -5.43660334865169     -4.08764571663822      1.21163478047431
  H   -5.12032893318153     -3.37980688616314     -1.58580945613854
  H   -3.96029998821361     -4.40394558274737     -0.68820805930041
  H   3.41546894553709      3.39597562275650      1.84941113990777
  H   2.26239930939575      4.40792444214638      0.92912131581284
  H   4.52328310928110      2.65615293966495     -0.17862214375100
  H   3.75784820661495      4.07469585847924     -0.95252621869736
  H   -4.46550595869820      4.58241676904879      1.50559530806200
  H   -4.10369599064456      5.29828160294468     -0.09221374072001
  H   -5.73600139957265      2.92420028622667      0.27216405583312
  H   -4.89901546931107      3.32406262041135     -1.25737962214693
  H   3.80228371268435     -2.87671665693423     -0.77051782883344
  H   3.74411726503590     -3.20876916450182      0.98609843674302
  H   2.72381577128529     -5.03050535194178     -1.04059159719783
  H   2.21681236954315     -5.06414703662819      0.67329084215309
