# Supplementary material for: Coordination of dissolved transition metals in pristine battery electrolyte solutions determined by NMR and EPR spectroscopy
Source: Phys Chem Chem Phys. 2024 Jul 9;26(28):19505–20. doi: 10.1039/d4cp01663g (PMC11253248; doi:10.1039/d4cp01663g)
Supplement: CP-026-D4CP01663G-s002 [file CP-026-D4CP01663G-s002.zip › DFT_for_EPR_XYZ_files/MnEMC4.xyz]

61
Coordinates from ORCA-job /home/rwth0701/scratch/cs681498/orcajob__25561854-V8yl/MnEMC4
  Mn  -1.27957537505856     -0.24417548044391     -0.10741001648294
  O   0.62279382815316     -0.91383957205794      0.25972065176002
  O   -1.58340816650458      1.76610066864741      0.11855979020520
  O   -2.61208643578246     -1.24616406204813      1.08456153737451
  O   -1.90685990340389     -0.61091834742697     -2.02539424992029
  C   1.70968144024096     -0.78130460238771     -0.35242991385081
  O   2.84088263940846     -1.32761113448959      0.01608829791648
  O   1.75424259975201     -0.05584056497196     -1.45406791537812
  C   -0.99049813422216      2.78540948061184      0.54425173111366
  O   -1.51815285651228      3.99043455821048      0.50507027625891
  O   0.21573637188231      2.69519807418520      1.05444948032262
  C   -1.94914595816392     -1.59377665589811     -2.80295317433283
  O   -1.44317330006243     -2.75265714601027     -2.44908028806124
  O   -2.48695701624206     -1.54360897180020     -4.00225046610351
  C   -2.94310961373670     -1.23730483766070      2.29454534245424
  O   -3.92539600083297     -1.96822078145352      2.77594711747047
  O   -2.31076409581764     -0.47240626670137      3.15373978848218
  C   2.90657483001887     -2.14566572435332      1.24692405315067
  C   3.31703622222951     -1.29837981145498      2.43469062595610
  H   3.66238546341988     -2.91361694661478      0.99869001000732
  H   1.92009696067534     -2.62839638689245      1.38352132543683
  H   4.28662893175249     -0.79384256879915      2.25610868083839
  H   3.43990965577250     -1.95673410717352      3.31838770135004
  H   2.54913033986781     -0.53850142804141      2.68077031488230
  C   3.01241446368333      0.10095554404491     -2.17605626984845
  H   2.76986734094951      0.74026027346856     -3.04125455214924
  H   3.38508201267126     -0.88508986346063     -2.51071245321097
  H   3.76445112723793      0.58958573505031     -1.52899973548046
  C   0.92424852752858      3.89545962052431      1.56712666484412
  C   0.52639168559203      4.21567008856130      2.99408523398776
  H   0.72600566307271      4.73216721943155      0.87065923105306
  H   1.98699167391892      3.60152582552312      1.48658775944229
  H   -0.53428494938657      4.52474909413311      3.06858301171571
  H   1.14532050948952      5.06316228812506      3.35250964288914
  H   0.70841510980992      3.35722559011833      3.67009057563286
  C   -2.68178733119940     -0.46004059394783      4.59192347441586
  C   -2.00381984198055     -1.58018679559387      5.35494948210192
  H   -3.78539562254789     -0.50432108027781      4.65929056921937
  H   -2.33843431517141      0.53797533188785      4.92114205602183
  H   -2.36010573807726     -2.57717179744177      5.03059982469602
  H   -2.24828160824459     -1.47356456235883      6.43134234560815
  H   -0.90174895322963     -1.53339376688500      5.25404600485164
  C   -2.84093228286319      4.15905180333188     -0.07591478082547
  H   -3.06025880244173      5.23598787337080      0.01347593043177
  H   -3.58048872834880      3.56148347282941      0.48907585397829
  H   -2.82827542091128      3.85040757465911     -1.13788874546833
  C   -1.51144457628194     -3.91406882707363     -3.37125347747739
  C   -0.85922292980423     -5.09166990712648     -2.68401604518268
  H   -0.99631018135855     -3.62458025086229     -4.30869465794712
  H   -2.58069021007186     -4.09074259818599     -3.60225655073312
  H   0.20695160069791     -4.89399368896397     -2.45838831654841
  H   -0.90473786338925     -5.96861982675416     -3.36004704729314
  H   -1.38426363401534     -5.35946054315268     -1.74632750329339
  C   -3.06741821798238     -0.29156374218863     -4.46096969307574
  H   -3.43963783506473     -0.50144707218695     -5.47748642681984
  H   -2.29254549429782      0.49730926819480     -4.48364315953890
  H   -3.89888674972182      0.00530231805935     -3.79466852044810
  C   -4.68250471256081     -2.81349873842424      1.86650413879258
  H   -5.44855605582651     -3.29887289939268      2.49383990368002
  H   -4.01464111692068     -3.56870941972860      1.41154712469483
  H   -5.15546896978667     -2.19433033228257      1.08153840643306
