# Supplementary material for: Coordination of dissolved transition metals in pristine battery electrolyte solutions determined by NMR and EPR spectroscopy
Source: Phys Chem Chem Phys. 2024 Jul 9;26(28):19505–20. doi: 10.1039/d4cp01663g (PMC11253248; doi:10.1039/d4cp01663g)
Supplement: CP-026-D4CP01663G-s002 [file CP-026-D4CP01663G-s002.zip › DFT_for_EPR_XYZ_files/MnEMC6.xyz]

91
Coordinates from ORCA-job /home/rwth0701/scratch/cs681498/orcajob__25561848-aT7m/MnEMC6
  Mn  -1.06401227266891      0.16681558716991     -0.24727780858337
  O   0.49855112424387     -1.38099070146208     -0.09643729111525
  O   -2.55167781736322     -1.39118938326943      0.14884409158777
  O   -2.54382180908061      1.75686273036021     -0.25084539156148
  O   0.57822298739443      1.58621320404546     -0.62949014205765
  O   -0.88343302937031      0.49566670619809      1.92082444418457
  O   -1.28830563193493     -0.16965265480845     -2.39298293399645
  C   0.86211567072030     -2.31243691025009      0.64893473457342
  O   0.43193225243529     -3.56773028717625      0.56962392319661
  O   1.72201821617668     -2.21973630678719      1.64393514509795
  C   -3.26764470573567      2.58725684685631      0.32749383964554
  O   -4.45911092645664      2.32377469702249      0.84868104129076
  O   -2.98687583983860      3.86384907376943      0.50911853042089
  C   1.80210829403746      1.82483130435815     -0.61906970165532
  O   2.45127354442571      2.43905473259718      0.36160138572512
  O   2.65798485853465      1.52348118233085     -1.57608949655565
  C   -3.35841462312596     -2.33741152186452      0.20205036793925
  O   -3.51398245888107     -3.14737680915410      1.23425189789478
  O   -4.19431336065597     -2.70112316489546     -0.75887695533869
  C   -0.97999190113576      0.05242147317613     -3.58035519459965
  O   -0.36970619873123     -0.81568997981644     -4.37527833948280
  O   -1.21000266203584      1.16703094817822     -4.24541430834079
  C   -1.14730394826806      0.70708761068358      3.11083382134980
  O   -0.13896981320333      0.96038834510356      3.94598204717391
  O   -2.41067800716423      0.69047060290534      3.52888742417725
  C   -4.96932948708727      0.98148081472277      0.73470656158870
  H   -6.00358141879236      1.02645349079590      1.11654373063252
  H   -4.35850846176994      0.28987757872635      1.34510556748239
  H   -4.96676454928231      0.65740961220176     -0.32333228714084
  C   -1.77945823427723      4.42430481438018     -0.09324677715747
  C   -1.48525777952446      5.74490308062432      0.58861698071950
  H   -1.98602938048093      4.56209921168819     -1.17537385577916
  H   -0.96044574067062      3.68461263127228      0.01054769006192
  H   -2.33501012655830      6.44715189939930      0.48495884516306
  H   -0.59870864708246      6.21475056487554      0.11778944471245
  H   -1.27548151491197      5.60865851454534      1.66800584352745
  C   2.44364202066984     -0.96884909464915      1.87130640383955
  C   3.76932484160703     -0.96632118237897      1.13184805184083
  H   2.58990607343504     -0.94820205451497      2.96764156362443
  H   1.78224557589484     -0.12927091821594      1.58538245170737
  H   4.38988991118674     -1.83615036352854      1.42261188028692
  H   4.33025168059575     -0.04459285990049      1.38540719042403
  H   3.62724617462513     -0.97986935893433      0.03329857558713
  C   -0.37395858263480     -3.98076538383456     -0.55104452624861
  H   0.28338761232022     -4.47105020850306     -1.29606448123480
  H   -0.89356182626654     -3.11601531709152     -1.00136715220930
  H   -1.09770966677401     -4.72125640434245     -0.16603332955548
  C   2.17401502947532      0.89692733174218     -2.80228656409490
  C   1.70478970102857      2.97973293564286      1.46813921654959
  C   -2.70513200573127     -2.94832475176645      2.43468664490348
  C   -4.26776184810336     -1.94906988507618     -1.98633291693510
  H   -4.41523448095606     -2.68764973028697     -2.79497560936802
  H   -3.34730510284024     -1.35847420812571     -2.14772849754258
  H   -5.15377423334293     -1.28508081222827     -1.94442004977244
  C   -3.22079334056047     -3.90027566513709      3.49511917341644
  H   -2.79255495487845     -1.88475854510230      2.73804237187871
  H   -1.64653482437483     -3.15470928871290      2.17266754928123
  H   -4.27982547553543     -3.69248581050460      3.74326071021993
  H   -2.61833616039169     -3.78758080862297      4.41833771429223
  H   -3.13918962996381     -4.95335811140311      3.16295632691230
  H   2.46228607283924      3.28987462317554      2.20834446310258
  H   1.02572641676509      2.22192475430118      1.90124109636832
  H   1.12956648731733      3.86719645847494      1.13808571555323
  C   3.34232391240879      0.77852457869397     -3.75857959322555
  H   1.36418715412425      1.53267751362099     -3.21533938732811
  H   1.74757912103874     -0.09016417424804     -2.52945709139055
  H   3.76558734398741      1.77378083197741     -3.99562881818168
  H   2.99407828584808      0.32004258962118     -4.70509370161704
  H   4.14750597703776      0.14423509358607     -3.33968183871802
  C   -0.09505702077142     -2.13777508114336     -3.87381233454144
  H   0.56454998128293     -2.60722230253596     -4.62371886710748
  H   -1.03672010634800     -2.71622219643331     -3.79422487214477
  H   0.40457130965388     -2.08974459349803     -2.88719827588628
  C   -1.95048806184200      2.24624554202396     -3.59244220550649
  C   -2.16146027026138      3.34107961773901     -4.61737092259133
  H   -1.35910597346045      2.58093650592855     -2.71598040345047
  H   -2.90641714908930      1.82615817647609     -3.21805840742560
  H   -1.19795375021610      3.74842164005781     -4.98076134584640
  H   -2.73747978164342      4.17064331008959     -4.16091690122304
  H   -2.73512229401140      2.96764047824938     -5.48770537370149
  C   -2.91031277832097      1.47995283400047      4.68179023062406
  C   -4.35297876241663      1.84908673650243      4.41359917768628
  H   -2.26572882415127      2.37543876067667      4.78720571505409
  H   -2.81688287065920      0.85458844102020      5.59024411975067
  H   -4.45531996221396      2.47972507466725      3.50971034338576
  H   -4.73819678497453      2.42409415979817      5.27977094035186
  H   -4.98497906899726      0.94607713241814      4.30480765397024
  C   -0.12879266036781      0.61748331852084      5.35979415541832
  H   0.91816612765583      0.34917015611376      5.58759676426877
  H   -0.78557481016562     -0.24898147376568      5.56224640841382
  H   -0.42352035041248      1.48726245086312      5.97522398335381
